# Supplementary material for: A Novel Dependoparvovirus Identified in Cloacal Swabs of Monk Parakeet (Myiopsitta monachus) from Urban Areas of Spain
Source: Viruses. 2023 Mar 26;15(4):850. doi: 10.3390/v15040850 (PMC10145644; doi:10.3390/v15040850)
Supplement: Supplementary file 1 [file viruses-15-00850-s001.zip]

Archive with 3 entries (3 files):
- Supplementary Figure S1.jpg
- Supplementary Figure S2.jpg
- viruses-2244569-supplementary.pdf
